# Supplementary material for: Vitamin D Supplementation in Exclusively Breastfed Infants Is Associated with Alterations in the Fecal Microbiome
Source: Nutrients. 2022 Jan 1;14(1):202. doi: 10.3390/nu14010202 (PMC8747039; doi:10.3390/nu14010202)
Supplement: Supplementary file 1 [file nutrients-14-00202-s001.zip]

Archive with 1 entries (1 files):
- nutrients-1499177-supplementary.pdf
